# Supplementary material for: Host and geographically related genetic variation in species of Cloacina (Nematoda: Strongyloidea) from western and eastern grey kangaroos, Macropus fuliginosus and M. giganteus (Marsupialia: Macropodidae)
Source: Parasitology. 2024 Nov 15;151(14):1555–69. doi: 10.1017/S0031182024001458 (PMC12052421; doi:10.1017/S0031182024001458)
Supplement: Middleton et al. supplementary material [file S0031182024001458sup001.xlsx]

## Sheet: ITS1Pairwise
	PP919566_A13_Cloacina artemis	PP919567_A24_Cloacina artemis	PP919568_A22_Cloacina artemis	PP919569_E59_Cloacina expansa	PP919570_E25_Cloacina expansa	PP919571_D12_Cloacina hera	PP919572_D08_Cloacina hera	PP919573_R54_Cloacina herceus	PP919574_V39_Cloacina hermes	PP919575_V12_Cloacina hermes	PP919576_X19_Cloacina hestia	PP919577_X07_Cloacina hestia	PP919578_M82_Cloacina mangnipapillata	PP919579_M46_Cloacina mangnipapillata	PP919580_O85_Cloacina obtusa	PP919581_O12_Cloacina obtusa	PP919582_O62_Cloacina obtusa	PP919583_S23_Cloacina selene	PP919584_S17_Cloacina selene	MF284673.1 Arundelia dissimilis
PP919566_A13_Cloacina artemis		99.7	100	86.9	86.6	87.9	87.1	79	86.6	87.1	86.8	86.1	80.9	81	87.7	87.7	87.7	87.1	86.5	88.9
PP919567_A24_Cloacina artemis	99.7		99.7	86.9	86.6	87.9	87.1	79	86.4	87.1	86.8	86.1	80.9	81	87.7	87.7	87.7	86.9	86.2	88.9
PP919568_A22_Cloacina artemis	100	99.7		86.9	86.6	87.9	87.1	79	86.6	87.1	86.8	86.1	80.9	81	87.7	87.7	87.7	87.1	86.5	88.9
PP919569_E59_Cloacina expansa	86.9	86.9	86.9		99.7	95.5	96.6	80.6	91.3	95.8	96.2	94.6	83.5	85	94.5	94.5	94.5	89.7	89.2	90.5
PP919570_E25_Cloacina expansa	86.6	86.6	86.6	99.7		95.3	96.3	80.3	91.1	96	96.4	94.4	83.3	84.7	94.2	94.2	94.2	89.5	88.9	90.8
PP919571_D12_Cloacina hera	87.9	87.9	87.9	95.5	95.3		96.8	81.3	90.5	95.8	95.6	94.6	83.2	84.7	95.3	94.7	94.7	90.2	89.7	90.8
PP919572_D08_Cloacina hera	87.1	87.1	87.1	96.6	96.3	96.8		80.8	90.8	96.3	96.7	93.8	83.8	85.2	94.5	94.5	94.5	90.2	89.7	90.8
PP919573_R54_Cloacina herceus	79	79	79	80.6	80.3	81.3	80.8		78.7	80.6	80.2	80.1	91	92	80.6	80.6	80.6	78.7	78.7	78.8
PP919574_V39_Cloacina hermes	86.6	86.4	86.6	91.3	91.1	90.5	90.8	78.7		91.3	91.2	88.9	82.2	83.1	89.7	89.7	89.7	94.2	94.4	89.5
PP919575_V12_Cloacina hermes	87.1	87.1	87.1	95.8	96	95.8	96.3	80.6	91.3		99.3	94.4	83	83.9	93.9	93.9	93.9	90.3	89.7	90.2
PP919576_X19_Cloacina hestia	86.8	86.8	86.8	96.2	96.4	95.6	96.7	80.2	91.2	99.3		94.2	83.2	84.1	94.1	94.1	94.1	90.4	89.9	90.4
PP919577_X07_Cloacina hestia	86.1	86.1	86.1	94.6	94.4	94.6	93.8	80.1	88.9	94.4	94.2		81.5	82.9	92.8	92.8	92.8	88.4	87.9	89.1
PP919578_M82_Cloacina mangnipapillata	80.9	80.9	80.9	83.5	83.3	83.2	83.8	91	82.2	83	83.2	81.5		98	81.7	82.3	82.3	81.6	81.6	81
PP919579_M46_Cloacina mangnipapillata	81	81	81	85	84.7	84.7	85.2	92	83.1	83.9	84.1	82.9	98		83.2	83.7	83.7	82.8	82.8	82.1
PP919580_O85_Cloacina obtusa	87.7	87.7	87.7	94.5	94.2	95.3	94.5	80.6	89.7	93.9	94.1	92.8	81.7	83.2		99.5	99.5	89.7	89.2	91.3
PP919581_O12_Cloacina obtusa	87.7	87.7	87.7	94.5	94.2	94.7	94.5	80.6	89.7	93.9	94.1	92.8	82.3	83.7	99.5		100	90.3	89.7	90.8
PP919582_O62_Cloacina obtusa	87.7	87.7	87.7	94.5	94.2	94.7	94.5	80.6	89.7	93.9	94.1	92.8	82.3	83.7	99.5	100		90.3	89.7	90.8
PP919583_S23_Cloacina selene	87.1	86.9	87.1	89.7	89.5	90.2	90.2	78.7	94.2	90.3	90.4	88.4	81.6	82.8	89.7	90.3	90.3		99.1	90
PP919584_S17_Cloacina selene	86.5	86.2	86.5	89.2	88.9	89.7	89.7	78.7	94.4	89.7	89.9	87.9	81.6	82.8	89.2	89.7	89.7	99.1		89.3
MF284673.1 Arundelia dissimilis	88.9	88.9	88.9	90.5	90.8	90.8	90.8	78.8	89.5	90.2	90.4	89.1	81	82.1	91.3	90.8	90.8	90	89.3

## Sheet: ITS2Pairwise
	PP919585_A13_Cloacina artemis	PP919586_A24_Cloacina artemis	PP919587_A1_Cloacina artemis	PP919588_A22_Cloacina artemis	PP919589_E59_Cloacina expansa	PP919590_E25_Cloacina expansa	PP919591_D12_Cloacina hera	PP919592_D08_Cloacina hera	PP919593_R54_Cloacina herceus	PP919594_V39_Cloacina hermes	PP919595_V12_Cloacina hermes	PP919596_X19_Cloacina hestia	PP919597_X07_Cloacina hestia	PP919598_M82_Cloacina mangnipapillata	PP919599_M46_Cloacina mangnipapillata	PP919600_O85_Cloacina obtusa	PP919601_O12_Cloacina obtusa	PP919602_O62_Cloacina obtusa	PP919603_S23_Cloacina selene	PP919604_S17_Cloacina selene	MF284673.1 Arundelia dissimilis
PP919585_A13_Cloacina artemis		98.7	97.6	97.3	81.4	81.4	82.7	82.7	77.1	82.2	82	82.5	83.6	79.9	79.5	81.6	80.7	80	80.4	80.4	80.7
PP919586_A24_Cloacina artemis	98.7		98	97.8	81	81	81.4	82.3	76.6	81.8	81.1	81.6	82.3	79.5	79	80.3	80.3	79.6	80.4	80.4	80.3
PP919587_A1_Cloacina artemis	97.6	98		99.3	80.7	80.7	81.1	82	77.2	82.4	80.4	80.8	82	80	79.6	80	80	79.3	80.6	80.6	80.8
PP919588_A22_Cloacina artemis	97.3	97.8	99.3		80.4	80.4	80.9	81.8	77.8	82.4	80.2	80.6	81.8	80.7	80.3	79.7	79.7	79.1	80.3	80.3	80.6
PP919589_E59_Cloacina expansa	81.4	81	80.7	80.4		100	95	95.5	76.5	87.3	92.8	93.2	94.6	81.9	81.4	92.3	92.8	92.1	88.4	88.2	86
PP919590_E25_Cloacina expansa	81.4	81	80.7	80.4	100		95	95.5	76.5	87.3	92.8	93.2	94.6	81.9	81.4	92.3	92.8	92.1	88.4	88.2	86
PP919591_D12_Cloacina hera	82.7	81.4	81.1	80.9	95	95		97	75.7	88.2	94.1	94.1	96.8	81.4	81	94.1	93.7	93	88.1	87.8	86
PP919592_D08_Cloacina hera	82.7	82.3	82	81.8	95.5	95.5	97		77.2	87.6	93.5	93.5	96.6	82.1	81.6	93.9	94.4	93.7	88.3	88.1	86.7
PP919593_R54_Cloacina herceus	77.1	76.6	77.2	77.8	76.5	76.5	75.7	77.2		76.2	76.3	76.7	76.5	90	90.9	75.9	75.9	75.4	75.1	75.1	75.8
PP919594_V39_Cloacina hermes	82.2	81.8	82.4	82.4	87.3	87.3	88.2	87.6	76.2		86.1	86.6	87.3	81.6	81.1	88.3	88.3	87.7	92.3	92.3	91.1
PP919595_V12_Cloacina hermes	82	81.1	80.4	80.2	92.8	92.8	94.1	93.5	76.3	86.1		97.3	93.7	80.7	80.3	92.3	92.3	91.7	86.8	86.8	85.3
PP919596_X19_Cloacina hestia	82.5	81.6	80.8	80.6	93.2	93.2	94.1	93.5	76.7	86.6	97.3		94.6	81.1	80.7	93.7	93.2	92.6	87.3	87.1	86.6
PP919597_X07_Cloacina hestia	83.6	82.3	82	81.8	94.6	94.6	96.8	96.6	76.5	87.3	93.7	94.6		81.5	81.1	93.7	93.3	92.6	87.7	87.4	86.1
PP919598_M82_Cloacina mangnipapillata	79.9	79.5	80	80.7	81.9	81.9	81.4	82.1	90	81.6	80.7	81.1	81.5		98.2	80.3	80.3	79.6	79.9	80.3	78.9
PP919599_M46_Cloacina mangnipapillata	79.5	79	79.6	80.3	81.4	81.4	81	81.6	90.9	81.1	80.3	80.7	81.1	98.2		79.8	79.8	79.2	79.5	79.9	78.4
PP919600_O85_Cloacina obtusa	81.6	80.3	80	79.7	92.3	92.3	94.1	93.9	75.9	88.3	92.3	93.7	93.7	80.3	79.8		98.6	98	87.3	86.6	87.4
PP919601_O12_Cloacina obtusa	80.7	80.3	80	79.7	92.8	92.8	93.7	94.4	75.9	88.3	92.3	93.2	93.3	80.3	79.8	98.6		99.3	86.8	87.1	87
PP919602_O62_Cloacina obtusa	80	79.6	79.3	79.1	92.1	92.1	93	93.7	75.4	87.7	91.7	92.6	92.6	79.6	79.2	98	99.3		86.2	86.4	86.4
PP919603_S23_Cloacina selene	80.4	80.4	80.6	80.3	88.4	88.4	88.1	88.3	75.1	92.3	86.8	87.3	87.7	79.9	79.5	87.3	86.8	86.2		98	90.8
PP919604_S17_Cloacina selene	80.4	80.4	80.6	80.3	88.2	88.2	87.8	88.1	75.1	92.3	86.8	87.1	87.4	80.3	79.9	86.6	87.1	86.4	98		89.7
MF284673.1 Arundelia dissimilis	80.7	80.3	80.8	80.6	86	86	86	86.7	75.8	91.1	85.3	86.6	86.1	78.9	78.4	87.4	87	86.4	90.8	89.7

## Sheet: ITS1ITS2Concat
	PP919566_A13_Cloacina - PP919585_A13_Cloacina	PP919567_A24_Cloacina - PP919586_A24_Cloacina	PP919568_A22_Cloacina - PP919588_A22_Cloacina	PP919569_E59_Cloacina - PP919589_E59_Cloacina	PP919570_E25_Cloacina - PP919590_E25_Cloacina	PP919571_D12_Cloacina - PP919591_D12_Cloacina	PP919572_D08_Cloacina - PP919592_D08_Cloacina	PP919573_R54_Cloacina - PP919593_R54_Cloacina	PP919574_V39_Cloacina - PP919594_V39_Cloacina	PP919575_V12_Cloacina - PP919595_V12_Cloacina	PP919576_X19_Cloacina - PP919596_X19_Cloacina	PP919577_X07_Cloacina - PP919597_X07_Cloacina	PP919578_M82_Cloacina - PP919598_M82_Cloacina	PP919579_M46_Cloacina - PP919599_M46_Cloacina	PP919580_O85_Cloacina - PP919600_O85_Cloacina	PP919581_O12_Cloacina - PP919601_O12_Cloacina	PP919582_O62_Cloacina - PP919602_O62_Cloacina	PP919583_S23_Cloacina - PP919603_S23_Cloacina	PP919584_S17_Cloacina - PP919604_S17_Cloacina	MF284673.1 Arundelia dissimilis - MF284673.1 Arundelia dissimilis
PP919566_A13_Cloacina - PP919585_A13_Cloacina		99.3	99	84.9	84.7	86	85.5	78.3	85	85.3	85.2	85.2	80.5	80.4	85.4	85.1	84.8	84.7	84.2	85.8
PP919567_A24_Cloacina - PP919586_A24_Cloacina	99.3		99	84.7	84.6	85.5	85.4	78.1	84.7	84.9	84.8	84.7	80.4	80.3	84.9	84.9	84.7	84.5	84.1	85.7
PP919568_A22_Cloacina - PP919588_A22_Cloacina	99	99		84.5	84.4	85.3	85.2	78.6	85.1	84.6	84.5	84.5	80.8	80.7	84.7	84.7	84.5	84.6	84.2	85.8
PP919569_E59_Cloacina - PP919589_E59_Cloacina	84.9	84.7	84.5		99.8	95.3	96.2	79.1	89.8	94.7	95.1	94.6	82.9	83.7	93.7	93.8	93.6	89.3	88.8	88.8
PP919570_E25_Cloacina - PP919590_E25_Cloacina	84.7	84.6	84.4	99.8		95.2	96	78.9	89.7	94.8	95.3	94.4	82.8	83.5	93.5	93.7	93.4	89.1	88.7	89
PP919571_D12_Cloacina - PP919591_D12_Cloacina	86	85.5	85.3	95.3	95.2		96.9	79.2	89.7	95.2	95.1	95.4	82.6	83.3	94.8	94.3	94.1	89.4	89	89
PP919572_D08_Cloacina - PP919592_D08_Cloacina	85.5	85.4	85.2	96.2	96	96.9		79.4	89.6	95.3	95.5	94.9	83.1	83.9	94.3	94.4	94.2	89.5	89.1	89.2
PP919573_R54_Cloacina - PP919593_R54_Cloacina	78.3	78.1	78.6	79.1	78.9	79.2	79.4		77.8	79	78.9	78.8	90.6	91.6	78.8	78.8	78.7	77.4	77.4	77.7
PP919574_V39_Cloacina - PP919594_V39_Cloacina	85	84.7	85.1	89.8	89.7	89.7	89.6	77.8		89.4	89.5	88.3	81.9	82.4	89.2	89.2	89	93.5	93.6	90.1
PP919575_V12_Cloacina - PP919595_V12_Cloacina	85.3	84.9	84.6	94.7	94.8	95.2	95.3	79	89.4		98.6	94.1	82.2	82.6	93.3	93.3	93.1	89	88.7	88.4
PP919576_X19_Cloacina - PP919596_X19_Cloacina	85.2	84.8	84.5	95.1	95.3	95.1	95.5	78.9	89.5	98.6		94.4	82.4	82.8	93.9	93.8	93.5	89.2	88.8	88.9
PP919577_X07_Cloacina - PP919597_X07_Cloacina	85.2	84.7	84.5	94.6	94.4	95.4	94.9	78.8	88.3	94.1	94.4		81.5	82.2	93.1	93	92.7	88.1	87.7	88
PP919578_M82_Cloacina - PP919598_M82_Cloacina	80.5	80.4	80.8	82.9	82.8	82.6	83.1	90.6	81.9	82.2	82.4	81.5		98.1	81.2	81.5	81.3	81	81.2	80.2
PP919579_M46_Cloacina - PP919599_M46_Cloacina	80.4	80.3	80.7	83.7	83.5	83.3	83.9	91.6	82.4	82.6	82.8	82.2	98.1		81.9	82.2	82	81.6	81.7	80.7
PP919580_O85_Cloacina - PP919600_O85_Cloacina	85.4	84.9	84.7	93.7	93.5	94.8	94.3	78.8	89.2	93.3	93.9	93.1	81.2	81.9		99.2	98.9	88.8	88.2	89.8
PP919581_O12_Cloacina - PP919601_O12_Cloacina	85.1	84.9	84.7	93.8	93.7	94.3	94.4	78.8	89.2	93.3	93.8	93	81.5	82.2	99.2		99.8	89	88.7	89.3
PP919582_O62_Cloacina - PP919602_O62_Cloacina	84.8	84.7	84.5	93.6	93.4	94.1	94.2	78.7	89	93.1	93.5	92.7	81.3	82	98.9	99.8		88.7	88.5	89.1
PP919583_S23_Cloacina - PP919603_S23_Cloacina	84.7	84.5	84.6	89.3	89.1	89.4	89.5	77.4	93.5	89	89.2	88.1	81	81.6	88.8	89	88.7		98.7	90.3
PP919584_S17_Cloacina - PP919604_S17_Cloacina	84.2	84.1	84.2	88.8	88.7	89	89.1	77.4	93.6	88.7	88.8	87.7	81.2	81.7	88.2	88.7	88.5	98.7		89.5
MF284673.1 Arundelia dissimilis - MF284673.1 Arundelia dissimilis	85.8	85.7	85.8	88.8	89	89	89.2	77.7	90.1	88.4	88.9	88	80.2	80.7	89.8	89.3	89.1	90.3	89.5
